# Supplementary material for: Development of A Standardized Opsonophagocytosis Killing Assay for Group B Streptococcus and Assessment in an Interlaboratory Study
Source: Vaccines (Basel). 2023 Nov 9;11(11):1703. doi: 10.3390/vaccines11111703 (PMC10675794; doi:10.3390/vaccines11111703)
Supplement: Supplementary file 1 [file vaccines-11-01703-s001.zip]

Archive with 1 entries (1 files):
- vaccines-2597703-supplementary.pdf
